# Supplementary material for: Bis(di­cyclo­hexyl­ammonium) sulfate dihydrate
Source: Acta Crystallogr Sect E Struct Rep Online. 2014 Feb 5;70(Pt 3):o237. doi: 10.1107/S1600536814000968 (PMC3998410; doi:10.1107/S1600536814000968)
Supplement: Supplementary file 1 [file e-70-0o237-sup1.cif]

##############################################################################
#                                                                            #
# This CIF contains the data in a paper accepted for publication in          #
# Acta Crystallographica Section E. It conforms to the requirements of       #
# Notes for Authors for Acta Crystallographica Section E, and has been       #
# peer reviewed under the auspices of the IUCr Commission on Journals.       #
#                                                                            #
# Full details of the Crystallographic Information File format               #
# are given in the paper "The Crystallographic Information File (CIF):       #
# a New Standard Archive File for Crystallography" by S. R. Hall, F. H.      #
# Allen and I. D. Brown [Acta Cryst. (1991), A47, 655-685].                  #
#                                                                            #
# The current version of the core CIF dictionary is obtainable from          #
# ftp://ftp.iucr.org/pub/cif_core.dic.                                       #
#                                                                            #
# Software is freely available for graphical display of the structure(s)     #
# in this CIF. For information consult the CIF software page                 #
# http://www.iucr.org/resources/cif/software.                                #
#                                                                            #
# This file may be used for bona fide research purposes within the           #
# scientific community so long as proper attribution is given to the journal # 
# article from which it was obtained.                                        #
#                                                                            #
##############################################################################
data_I
_audit_creation_method     SHELXL-97
_database_code_depnum_ccdc_archive     'CCDC 981528'
_chemical_name_systematic
;
Bis(dicyclohexylammonium) sulfate dihydrate
;
_chemical_name_common     ?
_chemical_formula_moiety     '2(C12 H24 N +), O4 S 2-, 2(H2 O)'
_chemical_formula_sum     'C24 H52 N2 O6 S'
_chemical_formula_iupac     '2C12 H24 N +, S O4 2-, 2H2 O'
_chemical_formula_weight     496.74
_chemical_melting_point     ?
_symmetry_cell_setting     tetragonal
_symmetry_space_group_name_H-M     'I -4 2 d'
_symmetry_space_group_name_Hall     'I -4 2bw'
loop_
    _symmetry_equiv_pos_site_id
    _symmetry_equiv_pos_as_xyz
    1 x,y,z
    2 y,-x,-z
    3 -x,-y,z
    4 -y,x,-z
    5 x,1/2-y,1/4-z
    6 1/2-y,-x,3/4+z
    7 -x,1/2+y,1/4-z
    8 1/2+y,x,3/4+z
    9 1/2+x,1/2+y,1/2+z
    10 1/2+y,1/2-x,1/2-z
    11 1/2-x,1/2-y,1/2+z
    12 1/2-y,1/2+x,1/2-z
    13 1/2+x,-y,3/4-z
    14 -y,1/2-x,1/4+z
    15 1/2-x,y,3/4-z
    16 y,1/2+x,1/4+z
_cell_length_a     12.437(3)
_cell_length_b     12.437(3)
_cell_length_c     17.290(4)
_cell_angle_alpha     90.00
_cell_angle_beta     90.00
_cell_angle_gamma     90.00
_cell_volume     2674.4(11)
_cell_formula_units_Z     4
_cell_measurement_reflns_used     5803
_cell_measurement_theta_min     3.28
_cell_measurement_theta_max     24.98
_cell_measurement_temperature     293(2)
_exptl_crystal_description     prism
_exptl_crystal_colour     'colourless'
_exptl_crystal_size_max     0.48
_exptl_crystal_size_mid     0.44
_exptl_crystal_size_min     0.37
_exptl_crystal_density_diffrn     1.234
_exptl_crystal_density_meas     ?
_exptl_crystal_density_method     'not measured'
_exptl_crystal_F_000     1096
_exptl_absorpt_coefficient_mu     0.161
_exptl_absorpt_correction_type     none
_exptl_absorpt_process_details     ?
_exptl_absorpt_correction_T_min     ?
_exptl_absorpt_correction_T_max     ?
_exptl_special_details     ?
_diffrn_ambient_temperature     293(2)
_diffrn_radiation_type     MoK\a
_diffrn_radiation_wavelength     0.71073
_diffrn_radiation_source     'Rotating Anode'
_diffrn_radiation_monochromator     graphite
_diffrn_measurement_device_type     'Bruker APEXII CCD area-detector'
_diffrn_measurement_method     '\w scans'
_diffrn_detector_area_resol_mean     ?
_diffrn_reflns_number     9860
_diffrn_reflns_av_R_equivalents     0.0194
_diffrn_reflns_av_sigmaI/netI     0.0100
_diffrn_reflns_theta_min     2.02
_diffrn_reflns_theta_max     24.99
_diffrn_reflns_theta_full     24.99
_diffrn_measured_fraction_theta_max     1.000
_diffrn_measured_fraction_theta_full     1.000
_diffrn_reflns_limit_h_min     -14
_diffrn_reflns_limit_h_max     14
_diffrn_reflns_limit_k_min     -14
_diffrn_reflns_limit_k_max     14
_diffrn_reflns_limit_l_min     -20
_diffrn_reflns_limit_l_max     20
_diffrn_standards_number     0
_diffrn_standards_decay_%     0
_refine_special_details
;
Refinement of <i>F</i>^2^ against ALL reflections. The weighted <i>R</i>-factor
<i>wR</i> and goodness of fit <i>S</i> are based on <i>F</i>^2^, conventional
<i>R</i>-factors <i>R</i> are based on <i>F</i>, with <i>F</i> set to zero for
negative <i>F</i>^2^. The threshold expression of <i>F</i>^2^ >
\s(<i>F</i>^2^) is used only for calculating <i>R</i>-factors(gt) <i>etc</i>.
and is not relevant to the choice of reflections for refinement.
<i>R</i>-factors based on <i>F</i>^2^ are statistically about twice as large
as those based on <i>F</i>, and <i>R</i>- factors based on ALL data will be
even larger.
;
_reflns_number_total     1191
_reflns_number_gt     1131
_reflns_threshold_expression     I>2\s(I)
_refine_ls_structure_factor_coef     Fsqd
_refine_ls_matrix_type     full
_refine_ls_R_factor_all     0.0278
_refine_ls_R_factor_gt     0.0257
_refine_ls_wR_factor_gt     0.0720
_refine_ls_wR_factor_ref     0.0745
_refine_ls_goodness_of_fit_ref     1.158
_refine_ls_restrained_S_all     1.158
_refine_ls_number_reflns     1191
_refine_ls_number_parameters     84
_refine_ls_number_restraints     0
_refine_ls_hydrogen_treatment     mixed
_refine_ls_weighting_scheme     calc
_refine_ls_weighting_details
         'calc w=1/[\s^2^(Fo^2^)+(0.0427P)^2^+0.6142P] where P=(Fo^2^+2Fc^2^)/3'
_atom_sites_solution_hydrogens     geom
_atom_sites_solution_primary     direct
_atom_sites_solution_secondary     difmap
_refine_ls_shift/su_max     0.001
_refine_ls_shift/su_mean     0.000
_refine_diff_density_max     0.156
_refine_diff_density_min     -0.123
_refine_ls_extinction_method     none
_refine_ls_extinction_coef     ?
_refine_ls_abs_structure_details     'Flack (1983); 514 Friedel pairs'
_refine_ls_abs_structure_Flack     0.04(10)
loop_
    _atom_type_symbol
    _atom_type_description
    _atom_type_scat_dispersion_real
    _atom_type_scat_dispersion_imag
    _atom_type_scat_source
    'C' 'C' 0.0033 0.0016
                         'International Tables Vol C Tables 4.2.6.8 and 6.1.1.4'
    'H' 'H' 0.0000 0.0000
                         'International Tables Vol C Tables 4.2.6.8 and 6.1.1.4'
    'N' 'N' 0.0061 0.0033
                         'International Tables Vol C Tables 4.2.6.8 and 6.1.1.4'
    'O' 'O' 0.0106 0.0060
                         'International Tables Vol C Tables 4.2.6.8 and 6.1.1.4'
    'S' 'S' 0.1246 0.1234
                         'International Tables Vol C Tables 4.2.6.8 and 6.1.1.4'
_computing_data_collection
                  'locally modified <i>CAD-4 Software</i> (Enraf--Nonius, 1989)'
_computing_cell_refinement     'SET4 (de Boer & Duisenberg, 1984)'
_computing_data_reduction     'HELENA (Spek, 1997)'
_computing_structure_solution     'SHELXS97 (Sheldrick, 2008)'
_computing_structure_refinement     'SHELXL97 (Sheldrick, 2008)'
_computing_molecular_graphics     'PLATON (Spek, 2009)'
_computing_publication_material
                            'SHELXL97 (Sheldrick, 2008) and PLATON (Spek, 2009)'
loop_
    _atom_site_type_symbol
    _atom_site_label
    _atom_site_fract_x
    _atom_site_fract_y
    _atom_site_fract_z
    _atom_site_U_iso_or_equiv
    _atom_site_thermal_displace_type
    _atom_site_calc_flag
    _atom_site_refinement_flags
    _atom_site_occupancy
    _atom_site_disorder_assembly
    _atom_site_disorder_group
    N N1 0.10093(14) 0.25000 0.12500 0.0327(5) Uani d S 1.000 . .
    C C1 0.08284(13) 0.36633(14) 0.01210(9) 0.0436(5) Uani d . 1.000 . .
    C C2 0.14068(15) 0.43411(15) -0.04852(10) 0.0503(6) Uani d . 1.000 . .
    C C3 0.21449(14) 0.51624(14) -0.01157(10) 0.0492(5) Uani d . 1.000 . .
    C C4 0.29313(14) 0.46346(14) 0.04327(11) 0.0493(5) Uani d . 1.000 . .
    C C5 0.23596(13) 0.39552(13) 0.10417(9) 0.0414(5) Uani d . 1.000 . .
    C C6 0.16348(12) 0.31304(12) 0.06577(8) 0.0330(4) Uani d . 1.000 . .
    S S1 0.00000 0.00000 0.00000 0.03070(10)
                                           Uani d S 1.000 . .
    O O1 -0.02822(9) 0.09357(10) 0.04872(7) 0.0507(4) Uani d . 1.000 . .
    O O1W -0.1807(2) 0.25000 0.12500 0.1049(13) Uani d S 1.000 . .
    H H1A 0.03480 0.41170 0.04200 0.0520 Uiso c R 1.000 . .
    H H1N 0.0568(15) 0.2011(15) 0.0997(10) 0.045(5) Uiso d . 1.000 . .
    H H2A 0.18250 0.38740 -0.08190 0.0600 Uiso c R 1.000 . .
    H H2B 0.08790 0.47090 -0.08030 0.0600 Uiso c R 1.000 . .
    H H3A 0.25390 0.55400 -0.05160 0.0590 Uiso c R 1.000 . .
    H H3B 0.17180 0.56860 0.01650 0.0590 Uiso c R 1.000 . .
    H H4A 0.33540 0.51850 0.06880 0.0590 Uiso c R 1.000 . .
    H H4B 0.34190 0.41820 0.01400 0.0590 Uiso c R 1.000 . .
    H H5A 0.28880 0.35910 0.13600 0.0500 Uiso c R 1.000 . .
    H H5B 0.19330 0.44170 0.13740 0.0500 Uiso c R 1.000 . .
    H H6 0.20800 0.26330 0.03570 0.0400 Uiso c R 1.000 . .
    H H21B 0.03990 0.31170 -0.01340 0.0520 Uiso c R 1.000 . .
    H H1W -0.143(3) 0.203(3) 0.093(2) 0.1570 Uiso d . 1.000 . .
loop_
    _atom_site_aniso_label
    _atom_site_aniso_U_11
    _atom_site_aniso_U_22
    _atom_site_aniso_U_33
    _atom_site_aniso_U_12
    _atom_site_aniso_U_13
    _atom_site_aniso_U_23
    N1 0.0290(9) 0.0315(9) 0.0377(9) 0.0000 0.0000 -0.0034(8)
    C1 0.0397(8) 0.0456(9) 0.0454(9) -0.0032(7) -0.0098(7) 0.0033(7)
    C2 0.0534(11) 0.0556(11) 0.0419(8) -0.0025(8) -0.0062(8) 0.0093(8)
    C3 0.0541(10) 0.0414(9) 0.0520(9) -0.0032(7) 0.0021(8) 0.0081(8)
    C4 0.0415(9) 0.0496(10) 0.0567(9) -0.0107(7) -0.0021(8) 0.0092(8)
    C5 0.0369(8) 0.0453(9) 0.0419(8) -0.0076(7) -0.0062(7) 0.0042(7)
    C6 0.0322(7) 0.0320(7) 0.0348(7) 0.0015(6) 0.0011(6) -0.0006(6)
    S1 0.0294(2) 0.0294(2) 0.0332(3) 0.0000 0.0000 0.0000
    O1 0.0526(8) 0.0448(7) 0.0546(6) -0.0044(5) 0.0049(5) -0.0205(6)
    O1W 0.0498(14) 0.109(2) 0.156(3) 0.0000 0.0000 -0.003(2)
_geom_special_details
;
Bond distances, angles <i>etc</i>. have been calculated using the rounded
fractional coordinates. All su's are estimated from the variances of the
(full) variance-covariance matrix. The cell e.s.d.'s are taken into account in
the estimation of distances, angles and torsion angles
;
loop_
    _geom_bond_atom_site_label_1
    _geom_bond_atom_site_label_2
    _geom_bond_site_symmetry_1
    _geom_bond_site_symmetry_2
    _geom_bond_distance
    _geom_bond_publ_flag
    S1 O1 . 2_555 1.4789(13) no
    S1 O1 . 3_555 1.4789(13) no
    S1 O1 . 4_555 1.4789(13) no
    S1 O1 . . 1.4789(13) no
    O1W H1W . 5_555 0.93(4) no
    O1W H1W . . 0.93(4) no
    N1 C6 . 5_555 1.5062(17) no
    N1 C6 . . 1.5062(17) no
    N1 H1N . . 0.929(18) no
    N1 H1N . 5_555 0.929(18) no
    C1 C6 . . 1.519(2) no
    C1 C2 . . 1.525(2) no
    C2 C3 . . 1.515(3) no
    C3 C4 . . 1.512(3) no
    C4 C5 . . 1.526(2) no
    C5 C6 . . 1.518(2) no
    C1 H21B . . 0.9700 no
    C1 H1A . . 0.9700 no
    C2 H2B . . 0.9700 no
    C2 H2A . . 0.9700 no
    C3 H3A . . 0.9700 no
    C3 H3B . . 0.9700 no
    C4 H4A . . 0.9700 no
    C4 H4B . . 0.9700 no
    C5 H5B . . 0.9700 no
    C5 H5A . . 0.9700 no
    C6 H6 . . 0.9800 no
loop_
    _geom_angle_atom_site_label_1
    _geom_angle_atom_site_label_2
    _geom_angle_atom_site_label_3
    _geom_angle_site_symmetry_1
    _geom_angle_site_symmetry_2
    _geom_angle_site_symmetry_3
    _geom_angle
    _geom_angle_publ_flag
    O1 S1 O1 2_555 . 4_555 110.56(7) no
    O1 S1 O1 3_555 . 4_555 108.93(6) no
    O1 S1 O1 . . 3_555 110.56(7) no
    O1 S1 O1 . . 4_555 108.93(6) no
    O1 S1 O1 . . 2_555 108.93(6) no
    O1 S1 O1 2_555 . 3_555 108.93(6) no
    H1W O1W H1W . . 5_555 120(3) no
    C6 N1 C6 . . 5_555 117.81(14) no
    C6 N1 H1N . . 5_555 106.5(11) no
    C6 N1 H1N . . . 109.0(11) no
    C6 N1 H1N 5_555 . . 106.5(11) no
    H1N N1 H1N . . 5_555 107.6(16) no
    C6 N1 H1N 5_555 . 5_555 109.0(11) no
    C2 C1 C6 . . . 110.46(13) no
    C1 C2 C3 . . . 111.64(14) no
    C2 C3 C4 . . . 111.33(15) no
    C3 C4 C5 . . . 111.82(14) no
    C4 C5 C6 . . . 110.43(13) no
    N1 C6 C5 . . . 111.16(11) no
    C1 C6 C5 . . . 111.37(13) no
    N1 C6 C1 . . . 107.55(12) no
    H1A C1 H21B . . . 108.00 no
    C6 C1 H21B . . . 110.00 no
    C2 C1 H1A . . . 110.00 no
    C2 C1 H21B . . . 110.00 no
    C6 C1 H1A . . . 110.00 no
    C1 C2 H2A . . . 109.00 no
    C1 C2 H2B . . . 109.00 no
    C3 C2 H2A . . . 109.00 no
    C3 C2 H2B . . . 109.00 no
    H2A C2 H2B . . . 108.00 no
    C2 C3 H3A . . . 109.00 no
    C2 C3 H3B . . . 109.00 no
    C4 C3 H3A . . . 109.00 no
    C4 C3 H3B . . . 109.00 no
    H3A C3 H3B . . . 108.00 no
    H4A C4 H4B . . . 108.00 no
    C3 C4 H4A . . . 109.00 no
    C3 C4 H4B . . . 109.00 no
    C5 C4 H4A . . . 109.00 no
    C5 C4 H4B . . . 109.00 no
    C4 C5 H5A . . . 110.00 no
    C4 C5 H5B . . . 110.00 no
    C6 C5 H5A . . . 110.00 no
    C6 C5 H5B . . . 110.00 no
    H5A C5 H5B . . . 108.00 no
    N1 C6 H6 . . . 109.00 no
    C1 C6 H6 . . . 109.00 no
    C5 C6 H6 . . . 109.00 no
loop_
    _geom_torsion_atom_site_label_1
    _geom_torsion_atom_site_label_2
    _geom_torsion_atom_site_label_3
    _geom_torsion_atom_site_label_4
    _geom_torsion_site_symmetry_1
    _geom_torsion_site_symmetry_2
    _geom_torsion_site_symmetry_3
    _geom_torsion_site_symmetry_4
    _geom_torsion
    _geom_torsion_publ_flag
    C6 N1 C6 C1 5_555 . . . 178.50(10) no
    C6 N1 C6 C5 5_555 . . . -59.34(14) no
    C6 C1 C2 C3 . . . . -55.56(19) no
    C2 C1 C6 N1 . . . . 178.63(12) no
    C2 C1 C6 C5 . . . . 56.60(17) no
    C1 C2 C3 C4 . . . . 54.74(19) no
    C2 C3 C4 C5 . . . . -54.68(19) no
    C3 C4 C5 C6 . . . . 55.35(18) no
    C4 C5 C6 N1 . . . . -176.33(12) no
    C4 C5 C6 C1 . . . . -56.41(17) no
loop_
    _geom_hbond_atom_site_label_D
    _geom_hbond_atom_site_label_H
    _geom_hbond_atom_site_label_A
    _geom_hbond_site_symmetry_A
    _geom_hbond_distance_DH
    _geom_hbond_distance_HA
    _geom_hbond_distance_DA
    _geom_hbond_angle_DHA
    _geom_hbond_publ_flag
    N1 H1N O1 . 0.929(18) 1.919(19) 2.8468(17) 176.6(16) yes
    O1W H1W O1 . 0.93(4) 2.12(4) 3.020(2) 163(3) yes
_iucr_refine_instructions_details
;
TITL YF23032S  I-42D        R   0.02
CELL  0.71073 12.43700 12.43700 17.29000 90.00000 90.00000 90.00000
ZERR 4  0.00300  0.00300  0.00400  0.00000  0.00000  0.00000
LATT -2
SYMM X, -Y+ 0.50000, -Z+ 0.25000
SYMM -X, -Y, Z
SYMM -X, Y+ 0.50000, -Z+ 0.25000
SYMM -Y+ 0.50000, -X, Z+ 0.75000
SYMM -Y, X, -Z
SYMM Y, -X, -Z
SYMM Y+ 0.50000, X, Z+ 0.75000
SFAC C H N O S
UNIT 96 208 8 24 4
PLAN 30
FMAP 2
L.S. 9
BOND $H
CONF
ACTA
TWIN
WGHT    0.042700    0.614200
BASF   0.03925
FVAR       0.15910
N1    3    0.100933    0.250000    0.125000    10.50000    0.02904    0.03152 =
         0.03767   -0.00335    0.00000    0.00000
H1N   2    0.056824    0.201147    0.099694    11.00000    0.04469
C1    1    0.082843    0.366332    0.012097    11.00000    0.03973    0.04560 =
         0.04541    0.00330   -0.00984   -0.00323
AFIX  23
H1A   2    0.034850    0.411670    0.041964    11.00000   -1.20000
H21B  2    0.039947    0.311663   -0.013377    11.00000   -1.20000
AFIX   0
C2    1    0.140678    0.434106   -0.048517    11.00000    0.05336    0.05561 =
         0.04187    0.00933   -0.00624   -0.00248
AFIX  23
H2A   2    0.182450    0.387378   -0.081905    11.00000   -1.20000
H2B   2    0.087924    0.470895   -0.080253    11.00000   -1.20000
AFIX   0
C3    1    0.214495    0.516240   -0.011570    11.00000    0.05414    0.04141 =
         0.05202    0.00812    0.00211   -0.00323
AFIX  23
H3A   2    0.253882    0.554027   -0.051644    11.00000   -1.20000
H3B   2    0.171797    0.568556    0.016501    11.00000   -1.20000
AFIX   0
C4    1    0.293134    0.463459    0.043265    11.00000    0.04148    0.04964 =
         0.05672    0.00915   -0.00209   -0.01066
AFIX  23
H4A   2    0.335447    0.518528    0.068798    11.00000   -1.20000
H4B   2    0.341916    0.418179    0.014020    11.00000   -1.20000
AFIX   0
C5    1    0.235955    0.395523    0.104167    11.00000    0.03692    0.04527 =
         0.04190    0.00417   -0.00619   -0.00760
AFIX  23
H5A   2    0.288801    0.359085    0.136034    11.00000   -1.20000
H5B   2    0.193347    0.441745    0.137373    11.00000   -1.20000
AFIX   0
C6    1    0.163482    0.313036    0.065773    11.00000    0.03220    0.03203 =
         0.03485   -0.00062    0.00113    0.00150
AFIX  13
H6    2    0.207968    0.263257    0.035664    11.00000   -1.20000
AFIX   0
S1    5    0.000000    0.000000    0.000000    10.25000    0.02945    0.02945 =
         0.03321    0.00000    0.00000    0.00000
O1    4   -0.028224    0.093570    0.048719    11.00000    0.05265    0.04484 =
         0.05463   -0.02050    0.00493   -0.00439
O1W   4   -0.180747    0.250000    0.125000    10.50000    0.04982    0.10916 =
         0.15581   -0.00325    0.00000    0.00000
H1W   2   -0.142828    0.203396    0.093413    11.00000   -1.50000
HKLF 4
REM  YF23032S  I-42D        R   0.02
REM R1 =  0.0257 for   1131 Fo > 4sig(Fo)  and  0.0278 for all   1191 data
REM     84 parameters refined using      0 restraints
END
WGHT      0.0431      0.5928
REM Highest difference peak  0.156,  deepest hole -0.123,  1-sigma level  0.027
Q1    1  -0.0843  0.1053  0.0484  11.00000  0.05    0.16
Q2    1   0.1285  0.3388  0.0340  11.00000  0.05    0.14
Q3    1  -0.0180  0.1046  0.0834  11.00000  0.05    0.11
Q4    1   0.2037  0.3505  0.0896  11.00000  0.05    0.11
Q5    1  -0.0255  0.0820  0.0190  11.00000  0.05    0.11
Q6    1   0.1073  0.3914 -0.0217  11.00000  0.05    0.11
Q7    1   0.1366  0.2776  0.0882  11.00000  0.05    0.10
Q8    1   0.2605  0.4269  0.0645  11.00000  0.05    0.09
Q9    1  -0.0042  0.1431  0.0485  11.00000  0.05    0.09
Q10   1  -0.0002  0.0557  0.0527  11.00000  0.05    0.08
Q11   1   0.1022  0.0999  0.0406  11.00000  0.05    0.08
Q12   1   0.1677  0.4811 -0.0221  11.00000  0.05    0.08
Q13   1   0.2367  0.4968  0.0271  11.00000  0.05    0.07
Q14   1   0.1871  0.4029 -0.0574  11.00000  0.05    0.07
Q15   1   0.0106  0.3365  0.0179  11.00000  0.05    0.07
Q16   1  -0.0178  0.3371  0.0790  11.00000  0.05    0.07
Q17   1   0.2451  0.3490 -0.0571  11.00000  0.05    0.07
Q18   1   0.1996  0.5391  0.0213  11.00000  0.05    0.07
Q19   1   0.3392  0.2886 -0.0410  11.00000  0.05    0.07
Q20   1   0.0433  0.4340  0.0708  11.00000  0.05    0.07
Q21   1  -0.1415  0.2763  0.0896  11.00000  0.05    0.06
Q22   1  -0.2268  0.1865  0.1127  11.00000  0.05    0.06
Q23   1  -0.1418  0.1130 -0.0133  11.00000  0.05    0.06
Q24   1   0.2564  0.3962  0.1511  11.00000  0.05    0.06
Q25   1  -0.0465  0.4044  0.0475  11.00000  0.05    0.06
Q26   1   0.3579  0.3546 -0.0029  11.00000  0.05    0.06
Q27   1   0.1019  0.4461 -0.1039  11.00000  0.05    0.06
Q28   1   0.2549  0.3721 -0.0908  11.00000  0.05    0.05
Q29   1   0.3272  0.3320  0.1133  11.00000  0.05    0.05
Q30   1   0.3893  0.4792  0.0508  11.00000  0.05    0.05
;
data_New_Global_Publ_Block
_journal_date_recd_electronic     2014-01-03
_journal_date_accepted     2014-01-14
_journal_name_full     'Acta Crystallographica, Section E'
_journal_year     2014
_journal_volume     70
_journal_issue      3
_journal_page_first     o237
_journal_page_last     o237
_journal_paper_category     QO
_journal_paper_doi     10.1107/S1600536814000968
_journal_coeditor_code     PK2513
_publ_contact_author_name     'Daouda Ndoye'
_publ_contact_author_address
;
Laboratoire de Chimie Minerale et Analytique (LACHIMIA)
Departement de Chimie
Faculte des Sciences et Techniques
Universite Cheikh Anta Diop
Dakar
Senegal
;
_publ_contact_author_email     ndoyedeve@yahoo.fr
_publ_contact_author_fax     '5005'
_publ_contact_author_phone     '221775101089'
_publ_section_title
;
Bis(dicyclohexylammonium) sulfate dihydrate
;
loop_
    _publ_author_name
    _publ_author_footnote
    _publ_author_address
    'Ndoye, Daouda' .
;
Laboratoire de Chimie Minerale et Analytique (LACHIMIA)
Departement de Chimie
Faculte des Sciences et Techniques
Universite Cheikh Anta Diop
Dakar
Senegal
;
    'Sow, Mouhamadou M.' .
;
Laboratoire de Chimie Minerale et Analytique (LACHIMIA)
Departement de Chimie
Faculte des Sciences et Techniques
Universite Cheikh Anta Diop
Dakar
Senegal
;
    'Diop, Libasse' .
;
Laboratoire de Chimie Minerale et Analytique (LACHIMIA)
Departement de Chimie
Faculte des Sciences et Techniques
Universite Cheikh Anta Diop
Dakar
Senegal
;
