# Supplementary material for: Bis(di­cyclo­hexyl­ammonium) sulfate dihydrate
Source: Acta Crystallogr Sect E Struct Rep Online. 2014 Feb 5;70(Pt 3):o237. doi: 10.1107/S1600536814000968 (PMC3998410; doi:10.1107/S1600536814000968)
Supplement: Supplementary file 2 [file e-70-0o237-Isup2.hkl]

# 
# h,k,l, Fc-squared, Fo-squared, sigma(Fo-squared) and status flag 
# 
data_I
_shelx_title ' YF23032S  I-42D        R   0.02' 
_shelx_refln_list_code          4 
_shelx_F_calc_maximum      196.72 
_exptl_crystal_F_000      1096.00 
_reflns_d_resolution_high  0.8411 
 
loop_ 
 _symmetry_equiv_pos_as_xyz 
 'x, y, z' 
 'x, -y+1/2, -z+1/4' 
 '-x, -y, z' 
 '-x, y+1/2, -z+1/4' 
 '-y+1/2, -x, z+3/4' 
 '-y, x, -z' 
 'y, -x, -z' 
 'y+1/2, x, z+3/4' 
 'x+1/2, y+1/2, z+1/2' 
 'x+1/2, -y+1, -z+3/4' 
 '-x+1/2, -y+1/2, z+1/2' 
 '-x+1/2, y+1, -z+3/4' 
 '-y+1, -x+1/2, z+5/4' 
 '-y+1/2, x+1/2, -z+1/2' 
 'y+1/2, -x+1/2, -z+1/2' 
 'y+1, x+1/2, z+5/4' 
 
_cell_length_a    12.4370 
_cell_length_b    12.4370 
_cell_length_c    17.2900 
_cell_angle_alpha  90.000 
_cell_angle_beta   90.000 
_cell_angle_gamma  90.000 
 
_shelx_F_squared_multiplier     1.000 
 
loop_ 
 _refln_index_h 
 _refln_index_k 
 _refln_index_l 
 _refln_F_squared_calc 
 _refln_F_squared_meas 
 _refln_F_squared_sigma 
 _refln_observed_status 
   0   2   0      590.73      796.66      7.30 o 
   2   2   0     1574.98     1389.17      8.76 o 
   1   3   0     1935.39     1966.03     10.55 o 
   0   4   0     3879.41     3373.90     30.48 o 
   2   4   0     1668.07     1588.38      8.68 o 
   4   4   0       43.21       92.11      4.16 o 
   1   5   0       10.28        4.11      1.27 o 
   3   5   0     1008.85     1029.22      6.56 o 
   0   6   0        1.41        7.81      1.31 o 
   2   6   0       31.49       16.70      1.05 o 
   4   6   0     1319.92     1282.95     10.09 o 
   6   6   0      210.10      227.12      4.00 o 
   1   7   0     1067.43     1035.73      7.03 o 
   3   7   0      696.87      782.35      5.91 o 
   5   7   0       11.15       13.12      1.25 o 
   0   8   0      561.33      594.48      7.23 o 
   2   8   0     1342.24     1295.58      8.60 o 
   4   8   0      619.50      616.78      5.52 o 
   6   8   0      553.52      529.50      6.17 o 
   8   8   0      251.72      252.12      7.68 o 
   1   9   0        0.60       -1.22      1.22 o 
   3   9   0     1072.21     1057.75      9.05 o 
   5   9   0      309.65      294.24      4.73 o 
   7   9   0      155.03      159.89      4.28 o 
   0  10   0     1198.89     1268.93     14.34 o 
   2  10   0      583.35      559.18      6.63 o 
   4  10   0     3639.84     3528.95     21.07 o 
   6  10   0      710.83      656.40      7.99 o 
   8  10   0     1074.32     1061.03     13.00 o 
  10  10   0      148.37      152.02      9.12 o 
   1  11   0      157.37      159.16      5.14 o 
   3  11   0        8.22        6.61      2.15 o 
   5  11   0       39.70       34.96      3.04 o 
   7  11   0        2.71       -2.04      2.69 o 
   9  11   0      118.74      107.84      6.83 o 
   0  12   0      673.06      667.71     12.15 o 
   2  12   0       10.69        3.15      2.36 o 
   4  12   0       29.51       25.11      2.84 o 
   6  12   0      442.14      430.62      7.92 o 
   8  12   0      334.66      344.22      9.62 o 
   1  13   0       43.24       48.19      3.84 o 
   3  13   0        5.66        3.03      2.67 o 
   5  13   0       26.45       25.82      3.24 o 
   7  13   0       32.24       32.40      4.48 o 
   0  14   0        4.21        3.16      6.05 o 
   2  14   0      985.49     1031.50     14.06 o 
   4  14   0       83.45       87.96      5.16 o 
   0   1   1     7562.72     8111.26     42.50 o 
  -1   2   1    18895.29    19222.06    129.56 o 
   1   2   1    18754.89    19219.82     94.50 o 
  -2   3   1    18183.81    17862.54     69.29 o 
   0   3   1      667.90      552.29      3.53 o 
   2   3   1    18143.04    17720.03     92.59 o 
  -3   4   1      978.11     1129.56      6.38 o 
  -1   4   1     1752.85     1528.60      7.90 o 
   1   4   1     1718.49     1502.42      8.33 o 
   3   4   1      990.84     1149.55      6.90 o 
  -4   5   1      356.63      346.93      2.94 o 
  -2   5   1     1132.64     1104.16      7.05 o 
   0   5   1      533.81      499.62      3.88 o 
   2   5   1     1151.81     1129.13      6.94 o 
   4   5   1      338.52      332.87      3.55 o 
  -5   6   1     2169.38     2128.52     11.76 o 
  -3   6   1      509.56      524.16      3.96 o 
  -1   6   1      603.03      662.86      4.80 o 
   1   6   1      627.65      683.38      5.26 o 
   3   6   1      528.54      547.73      4.70 o 
   5   6   1     2212.22     2193.18     11.51 o 
  -6   7   1      899.70      887.64      7.39 o 
  -4   7   1      125.04      122.35      2.32 o 
  -2   7   1      548.56      490.75      4.12 o 
   0   7   1      234.01      247.23      2.93 o 
   2   7   1      535.97      488.44      4.58 o 
   4   7   1      119.67      113.06      2.36 o 
   6   7   1      900.82      888.23      6.41 o 
  -7   8   1     1148.85     1144.83     11.36 o 
  -5   8   1      202.63      195.51      3.69 o 
  -3   8   1      346.34      349.15      4.20 o 
  -1   8   1     1345.99     1315.84      8.69 o 
   1   8   1     1366.93     1332.53      8.74 o 
   3   8   1      351.95      356.10      4.13 o 
   5   8   1      205.81      205.20      3.28 o 
   7   8   1     1122.52     1114.19      9.89 o 
  -8   9   1      817.01      803.58     11.58 o 
  -6   9   1      151.85      156.45      3.99 o 
  -4   9   1     2191.21     2135.79     12.73 o 
  -2   9   1      989.48      950.93      8.26 o 
   0   9   1      399.10      408.95      4.63 o 
   2   9   1      988.50      961.02      7.35 o 
   4   9   1     2153.31     2079.47     16.47 o 
   6   9   1      155.48      158.92      3.82 o 
   8   9   1      822.82      789.67      9.15 o 
  -9  10   1       75.83       82.31      5.15 o 
  -7  10   1      186.24      181.91      5.50 o 
  -5  10   1     1249.42     1174.13     11.01 o 
  -3  10   1      229.03      232.11      3.71 o 
  -1  10   1      551.92      550.89      6.59 o 
   1  10   1      562.55      574.32      6.20 o 
   3  10   1      234.42      238.47      5.09 o 
   5  10   1     1238.73     1185.15     10.52 o 
   7  10   1      195.97      193.55      4.54 o 
   9  10   1       79.95       72.35      4.90 o 
  -8  11   1      186.48      206.08      6.90 o 
  -6  11   1      125.89      119.61      4.17 o 
  -4  11   1      511.93      485.02      6.13 o 
  -2  11   1       68.12       73.76      2.81 o 
   0  11   1      510.38      516.17      6.61 o 
   2  11   1       73.23       78.51      3.37 o 
   4  11   1      508.67      468.34      9.46 o 
   6  11   1      125.84      123.82      4.52 o 
   8  11   1      183.65      196.31      5.65 o 
  -7  12   1      117.47      129.61      6.01 o 
  -5  12   1      542.99      540.79      7.67 o 
  -3  12   1      582.14      605.37      7.41 o 
  -1  12   1      600.61      625.15      8.94 o 
   1  12   1      608.90      642.37      9.11 o 
   3  12   1      591.27      617.88      8.95 o 
   5  12   1      541.84      535.50      8.07 o 
   7  12   1      112.77      125.74      5.54 o 
  -6  13   1      279.22      303.37      7.21 o 
  -4  13   1       84.05       84.94      4.54 o 
  -2  13   1      130.90      138.63      4.92 o 
   0  13   1      470.65      469.24      8.79 o 
   2  13   1      130.69      132.08      5.55 o 
   4  13   1       89.07       91.39      4.65 o 
   6  13   1      284.27      291.61      6.60 o 
  -3  14   1       47.23       37.35      4.08 o 
  -1  14   1       34.43       29.22      3.50 o 
   1  14   1       31.66       33.00      4.50 o 
   3  14   1       46.10       42.71      4.15 o 
  -1   1   2     6985.72     7029.85     45.40 o 
   1   1   2     6831.53     6952.41     56.15 o 
   0   2   2      347.59      310.40      2.36 o 
  -3   3   2    21980.23    22962.29    152.14 o 
  -1   3   2    16632.18    16805.47     67.69 o 
   1   3   2    16600.99    16849.27     87.43 o 
   3   3   2    22215.09    23028.89    159.94 o 
  -2   4   2     6656.08     6988.95     29.08 o 
   0   4   2      958.33     1096.86      6.39 o 
   2   4   2     6651.75     6970.02     38.11 o 
  -5   5   2     1359.23     1462.50     11.45 o 
  -3   5   2      427.87      375.86      2.85 o 
  -1   5   2     1879.91     1681.16      8.66 o 
   1   5   2     1873.01     1669.42     10.34 o 
   3   5   2      408.65      361.05      3.56 o 
   5   5   2     1323.62     1471.41     14.53 o 
  -4   6   2     1205.96     1268.16      7.28 o 
  -2   6   2      367.09      378.10      3.73 o 
   0   6   2     1789.83     1856.57     10.53 o 
   2   6   2      367.12      379.96      3.94 o 
   4   6   2     1207.91     1266.07      8.29 o 
  -7   7   2     7392.23     7414.59     65.05 o 
  -5   7   2      945.15      948.47      7.16 o 
  -3   7   2      124.80      119.95      1.83 o 
  -1   7   2      965.72      926.14      5.83 o 
   1   7   2      994.73      967.30      7.01 o 
   3   7   2      133.34      130.10      2.46 o 
   5   7   2      978.08      995.64      7.34 o 
   7   7   2     7326.15     7466.15     48.21 o 
  -6   8   2     2119.00     2162.01     15.83 o 
  -4   8   2      143.43      153.68      2.70 o 
  -2   8   2      834.68      839.89      6.35 o 
   0   8   2      581.21      521.23      4.71 o 
   2   8   2      834.17      831.08      7.09 o 
   4   8   2      142.75      154.82      3.07 o 
   6   8   2     2119.00     2162.40     13.54 o 
  -9   9   2        2.81        4.64      4.52 o 
  -7   9   2      815.95      796.64     10.40 o 
  -5   9   2      388.53      383.13      5.29 o 
  -3   9   2      350.69      366.08      4.24 o 
  -1   9   2     1018.02     1023.60      8.14 o 
   1   9   2     1020.75     1030.42      9.10 o 
   3   9   2      350.01      369.96      4.70 o 
   5   9   2      388.96      385.54      5.65 o 
   7   9   2      824.94      810.67      8.45 o 
   9   9   2        4.15        5.40      4.16 o 
  -8  10   2      100.91       98.26      5.15 o 
  -6  10   2      141.22      125.46      4.78 o 
  -4  10   2       27.20       24.06      2.03 o 
  -2  10   2       72.00       78.96      2.57 o 
   0  10   2       19.95       16.97      1.91 o 
   2  10   2       72.38       78.06      3.11 o 
   4  10   2       27.26       21.85      3.14 o 
   6  10   2      141.40      120.02      3.78 o 
   8  10   2      101.06       99.29      4.54 o 
  -9  11   2      330.54      322.44      8.56 o 
  -7  11   2      126.35      123.99      6.09 o 
  -5  11   2      194.32      189.03      4.07 o 
  -3  11   2     2173.51     2165.50     16.46 o 
  -1  11   2      885.14      902.74      8.61 o 
   1  11   2      880.68      895.80     11.76 o 
   3  11   2     2188.86     2153.58     18.90 o 
   5  11   2      183.91      172.87      5.81 o 
   7  11   2      123.12      120.99      6.41 o 
   9  11   2      319.25      321.92      7.66 o 
  -8  12   2      144.77      157.13      6.22 o 
  -6  12   2       10.23        4.39      3.71 o 
  -4  12   2        7.22        5.40      2.39 o 
  -2  12   2      213.35      206.66      4.61 o 
   0  12   2        6.50        6.81      2.78 o 
   2  12   2      213.20      209.82      5.97 o 
   4  12   2        7.25        6.29      3.05 o 
   6  12   2       10.18        1.95      2.86 o 
   8  12   2      144.89      160.38      7.69 o 
  -5  13   2      210.40      226.20      6.91 o 
  -3  13   2      456.38      464.50      7.59 o 
  -1  13   2      164.54      155.66      5.89 o 
   1  13   2      153.85      155.46      4.94 o 
   3  13   2      460.50      500.07     10.87 o 
   5  13   2      213.32      231.10      6.38 o 
  -4  14   2       31.62       23.98      3.46 o 
  -2  14   2      254.20      285.08      7.43 o 
   0  14   2       24.28       30.11      3.58 o 
   2  14   2      253.81      278.51      6.20 o 
   4  14   2       31.54       26.19      3.78 o 
   0   1   3      588.28      480.90      3.02 o 
  -1   2   3    38613.44    38273.80    179.29 o 
   1   2   3    38700.49    38182.71    255.07 o 
  -2   3   3     4346.48     4685.15     21.56 o 
   0   3   3     1164.76     1072.42      6.06 o 
   2   3   3     4416.82     4755.59     23.52 o 
  -3   4   3     1079.73     1108.34      6.46 o 
  -1   4   3      456.02      399.19      3.05 o 
   1   4   3      436.39      384.75      3.17 o 
   3   4   3     1116.48     1141.31      7.65 o 
  -4   5   3     1280.17     1423.71      8.57 o 
  -2   5   3     1803.13     1755.76      8.45 o 
   0   5   3     1539.65     1788.10      9.45 o 
   2   5   3     1835.77     1785.95     12.65 o 
   4   5   3     1297.46     1432.41     10.44 o 
  -5   6   3      738.82      696.92      5.47 o 
  -3   6   3     3197.66     3425.65     15.77 o 
  -1   6   3     3286.51     3337.83     16.55 o 
   1   6   3     3298.91     3349.70     17.95 o 
   3   6   3     3143.51     3398.00     19.53 o 
   5   6   3      713.67      664.12      7.30 o 
  -6   7   3        5.45        0.43      1.50 o 
  -4   7   3      447.11      416.72      4.09 o 
  -2   7   3      279.89      273.73      2.94 o 
   0   7   3        0.84        9.10      1.04 o 
   2   7   3      294.87      295.54      3.67 o 
   4   7   3      465.63      441.18      4.62 o 
   6   7   3        4.81        2.61      1.36 o 
  -7   8   3      319.89      303.09      6.96 o 
  -5   8   3      991.92      935.63      8.80 o 
  -3   8   3      545.84      554.14      5.06 o 
  -1   8   3      931.19      930.70      6.40 o 
   1   8   3      939.59      931.08      7.20 o 
   3   8   3      545.96      554.11      6.04 o 
   5   8   3     1001.13      941.64      7.51 o 
   7   8   3      306.75      297.53      4.86 o 
  -8   9   3      158.42      143.82      6.01 o 
  -6   9   3     1580.03     1514.13     13.86 o 
  -4   9   3      619.79      591.10      5.98 o 
  -2   9   3      662.62      652.16      5.80 o 
   0   9   3      751.54      778.66      7.14 o 
   2   9   3      666.52      659.60      6.96 o 
   4   9   3      620.94      607.34      6.73 o 
   6   9   3     1580.83     1512.97     12.95 o 
   8   9   3      150.39      135.67      4.29 o 
  -9  10   3      344.63      366.79      8.60 o 
  -7  10   3       25.79       18.37      3.26 o 
  -5  10   3      201.12      202.65      4.21 o 
  -3  10   3       24.32       21.91      1.96 o 
  -1  10   3       69.82       66.94      2.57 o 
   1  10   3       64.43       58.85      2.53 o 
   3  10   3       24.53       21.12      2.71 o 
   5  10   3      205.96      197.00      5.17 o 
   7  10   3       26.04       20.93      2.74 o 
   9  10   3      336.71      350.49      6.61 o 
  -8  11   3      102.76      107.46      5.23 o 
  -6  11   3       88.55       82.46      4.02 o 
  -4  11   3      736.44      705.98      7.25 o 
  -2  11   3      894.27      851.99      8.58 o 
   0  11   3      226.86      235.74      4.64 o 
   2  11   3      888.79      836.83      9.46 o 
   4  11   3      755.89      728.77     10.61 o 
   6  11   3       86.82       95.10      4.52 o 
   8  11   3      100.48      100.78      5.74 o 
  -7  12   3      152.02      168.35      7.72 o 
  -5  12   3      436.21      409.92      7.79 o 
  -3  12   3      816.90      810.36     10.86 o 
  -1  12   3       70.01       86.61      4.78 o 
   1  12   3       75.19       87.53      3.83 o 
   3  12   3      818.09      822.60      9.72 o 
   5  12   3      431.48      415.35      8.84 o 
   7  12   3      154.95      168.78      5.85 o 
  -6  13   3      157.93      160.31     10.12 o 
  -4  13   3      213.32      213.08      5.64 o 
  -2  13   3       25.36       17.75      2.99 o 
   0  13   3      541.26      537.75      8.13 o 
   2  13   3       23.58       20.00      2.96 o 
   4  13   3      212.17      208.76      7.72 o 
   6  13   3      156.05      167.64      5.95 o 
  -3  14   3        4.45        0.71      3.20 o 
  -1  14   3      163.19      165.97      5.82 o 
   1  14   3      157.48      163.67      5.28 o 
   3  14   3        5.18        3.28      3.13 o 
   0   0   4    15264.63    15709.71    285.83 o 
  -2   2   4     1109.22     1365.71     15.57 o 
   0   2   4    29567.83    29171.75    169.44 o 
   2   2   4     1150.92     1395.00     12.88 o 
  -1   3   4     3033.44     3072.76     15.29 o 
   1   3   4     3036.10     3058.43     15.34 o 
  -4   4   4    24364.47    26369.74    184.35 o 
  -2   4   4     1325.72     1443.20      7.86 o 
   0   4   4      964.70      830.71      5.29 o 
   2   4   4     1297.65     1424.93      9.98 o 
   4   4   4    24502.58    26361.80    153.92 o 
  -3   5   4      659.71      660.61      5.19 o 
  -1   5   4     4101.44     4430.86     21.85 o 
   1   5   4     4101.91     4406.92     21.69 o 
   3   5   4      660.25      656.78      5.13 o 
  -6   6   4      738.18      739.88      9.60 o 
  -4   6   4     1023.48     1035.75      7.31 o 
  -2   6   4      358.17      330.48      3.11 o 
   0   6   4     4353.90     4335.57     21.73 o 
   2   6   4      376.25      349.65      3.38 o 
   4   6   4     1037.24     1051.54      7.98 o 
   6   6   4      706.48      697.01      9.91 o 
  -5   7   4      978.10      951.61      8.72 o 
  -3   7   4      408.33      396.93      4.41 o 
  -1   7   4      642.16      652.97      5.07 o 
   1   7   4      642.02      651.65      5.25 o 
   3   7   4      407.99      404.90      4.00 o 
   5   7   4      978.42      967.31      6.69 o 
  -8   8   4       25.56       27.51      7.79 o 
  -6   8   4      327.05      338.47      5.69 o 
  -4   8   4     1582.76     1495.86     11.47 o 
  -2   8   4      675.54      661.86      5.87 o 
   0   8   4      138.25      144.60      2.67 o 
   2   8   4      683.98      668.69      5.60 o 
   4   8   4     1575.50     1529.39      9.91 o 
   6   8   4      317.23      343.55      4.47 o 
   8   8   4       23.00       25.75      3.03 o 
  -7   9   4       21.99       19.79      2.69 o 
  -5   9   4      135.03      137.35      3.76 o 
  -3   9   4      267.84      258.53      4.09 o 
  -1   9   4      220.09      216.09      3.43 o 
   1   9   4      220.58      231.76      3.83 o 
   3   9   4      268.12      267.37      4.19 o 
   5   9   4      135.09      130.40      3.31 o 
   7   9   4       21.94       23.99      2.47 o 
 -10  10   4      405.21      387.58     13.15 o 
  -8  10   4      387.58      383.17      7.77 o 
  -6  10   4     1237.53     1213.57     12.45 o 
  -4  10   4      295.58      264.54      4.92 o 
  -2  10   4     1577.06     1552.89     12.23 o 
   0  10   4      723.46      740.29      7.51 o 
   2  10   4     1576.85     1549.13     12.55 o 
   4  10   4      310.64      280.45      4.71 o 
   6  10   4     1220.96     1167.04     13.20 o 
   8  10   4      376.54      376.62      6.96 o 
  10  10   4      406.42      404.68      9.67 o 
  -9  11   4        0.91       -2.56      3.51 o 
  -7  11   4       43.74       45.42      5.83 o 
  -5  11   4       10.31        4.70      2.53 o 
  -3  11   4      407.10      407.80      6.03 o 
  -1  11   4      195.02      202.50      4.24 o 
   1  11   4      194.51      191.10      4.26 o 
   3  11   4      407.31      408.13      6.53 o 
   5  11   4       10.29        3.76      2.78 o 
   7  11   4       43.58       37.41      3.41 o 
   9  11   4        0.91       -0.55      3.35 o 
  -8  12   4      240.21      259.24      8.02 o 
  -6  12   4      418.70      410.14      8.87 o 
  -4  12   4      136.89      139.67      5.11 o 
  -2  12   4      284.91      304.83      6.03 o 
   0  12   4        0.27       -2.08      2.08 o 
   2  12   4      298.45      318.90      6.02 o 
   4  12   4      137.37      140.68      5.61 o 
   6  12   4      419.35      427.90      9.22 o 
   8  12   4      245.54      263.70      7.65 o 
  -5  13   4        5.10        2.00      3.55 o 
  -3  13   4      110.21      116.99      4.78 o 
  -1  13   4      236.29      227.33      5.59 o 
   1  13   4      236.05      231.20      5.63 o 
   3  13   4      110.10      126.26      4.66 o 
   5  13   4        5.11        6.75      4.06 o 
  -2  14   4      190.11      199.83      6.21 o 
   0  14   4     1026.73     1088.00     14.68 o 
   2  14   4      197.49      211.35      5.79 o 
   0   1   5        8.44       10.14      0.71 o 
  -1   2   5     1465.39     1412.80      7.61 o 
   1   2   5     1504.92     1445.22      8.73 o 
  -2   3   5     7225.27     7407.52     34.62 o 
   0   3   5     6462.62     6627.10     32.75 o 
   2   3   5     7231.32     7285.35     36.25 o 
  -3   4   5     4167.43     4158.47     19.72 o 
  -1   4   5     1070.97     1231.15      7.41 o 
   1   4   5     1082.79     1230.70      7.66 o 
   3   4   5     4101.12     4032.33     22.62 o 
  -4   5   5     3068.25     3249.97     17.33 o 
  -2   5   5     5315.17     5705.25     28.04 o 
   0   5   5     1932.06     2035.57     11.22 o 
   2   5   5     5383.23     5825.84     33.01 o 
   4   5   5     3121.18     3309.05     24.64 o 
  -5   6   5     1297.57     1299.32      9.73 o 
  -3   6   5     1605.23     1819.28     11.51 o 
  -1   6   5      805.06      810.10      5.87 o 
   1   6   5      818.57      819.52      6.16 o 
   3   6   5     1631.51     1825.43     12.13 o 
   5   6   5     1292.74     1297.54      9.24 o 
  -6   7   5      430.89      426.43      5.72 o 
  -4   7   5      940.66      917.68      7.47 o 
  -2   7   5     1463.92     1407.15      9.80 o 
   0   7   5      583.24      582.02      5.30 o 
   2   7   5     1477.51     1438.49     10.26 o 
   4   7   5      924.56      902.14      7.74 o 
   6   7   5      440.01      441.13      5.97 o 
  -7   8   5      345.98      332.24      5.91 o 
  -5   8   5      661.80      658.70      7.35 o 
  -3   8   5      289.21      295.53      4.42 o 
  -1   8   5      337.86      337.43      4.22 o 
   1   8   5      339.72      344.29      4.56 o 
   3   8   5      295.61      304.64      3.69 o 
   5   8   5      642.78      637.34      6.35 o 
   7   8   5      339.57      324.49      4.73 o 
  -8   9   5      588.34      608.86      9.43 o 
  -6   9   5      398.48      410.40      6.65 o 
  -4   9   5      348.65      335.23      5.04 o 
  -2   9   5      204.89      211.98      3.92 o 
   0   9   5        3.14       -1.70      1.71 o 
   2   9   5      210.27      221.93      3.97 o 
   4   9   5      338.97      315.16      4.65 o 
   6   9   5      387.66      397.06      5.25 o 
   8   9   5      578.66      601.35      7.00 o 
  -9  10   5       19.58       11.75      3.53 o 
  -7  10   5      271.49      288.38      6.09 o 
  -5  10   5      188.89      198.66      5.00 o 
  -3  10   5      403.96      420.44      6.24 o 
  -1  10   5     1276.69     1239.21     11.12 o 
   1  10   5     1296.48     1270.74     10.63 o 
   3  10   5      406.07      422.69      5.61 o 
   5  10   5      192.35      190.65      5.73 o 
   7  10   5      263.28      282.04      7.40 o 
   9  10   5       20.10       12.83      3.47 o 
  -8  11   5       35.96       29.45      4.14 o 
  -6  11   5      382.25      403.14      7.69 o 
  -4  11   5      219.57      202.68      4.89 o 
  -2  11   5      211.55      216.12      5.19 o 
   0  11   5      268.37      271.02      6.11 o 
   2  11   5      208.49      212.78      4.57 o 
   4  11   5      225.14      216.55      6.24 o 
   6  11   5      390.92      406.61      8.81 o 
   8  11   5       35.86       34.58      3.50 o 
  -7  12   5       44.71       48.17      4.14 o 
  -5  12   5      618.34      598.80      9.67 o 
  -3  12   5      144.06      138.40      5.72 o 
  -1  12   5      585.29      554.01      8.10 o 
   1  12   5      598.36      576.28      7.64 o 
   3  12   5      138.89      138.58      4.53 o 
   5  12   5      617.69      601.89     10.39 o 
   7  12   5       45.44       52.44      6.48 o 
  -6  13   5       94.62      101.70      7.02 o 
  -4  13   5      187.08      181.14      6.43 o 
  -2  13   5      266.27      261.13      6.51 o 
   0  13   5        3.63       -2.45      2.45 o 
   2  13   5      273.16      271.82      6.09 o 
   4  13   5      189.66      193.75      8.19 o 
   6  13   5       97.17      106.28      6.90 o 
  -3  14   5       27.03       26.63      5.83 o 
  -1  14   5       62.35       68.42      5.19 o 
   1  14   5       64.37       69.45      4.43 o 
   3  14   5       26.87       34.28      4.98 o 
  -1   1   6      147.49      157.83      2.96 o 
   1   1   6      130.19      140.47      2.85 o 
   0   2   6      836.02      923.92      5.81 o 
  -3   3   6    10133.87    10838.56     65.85 o 
  -1   3   6     3818.30     3805.56     19.83 o 
   1   3   6     3893.43     3874.51     20.11 o 
   3   3   6    10113.88    10867.11     78.40 o 
  -2   4   6     4486.92     4818.32     23.93 o 
   0   4   6     4437.99     4629.83     23.97 o 
   2   4   6     4483.52     4862.59     25.00 o 
  -5   5   6      549.46      572.38      8.12 o 
  -3   5   6     1420.76     1458.68      9.27 o 
  -1   5   6     1549.58     1573.40      9.41 o 
   1   5   6     1576.25     1597.58     10.48 o 
   3   5   6     1474.19     1517.76     10.83 o 
   5   5   6      518.22      556.95      9.60 o 
  -4   6   6      724.91      729.29      6.07 o 
  -2   6   6     1028.16      909.36      6.62 o 
   0   6   6       45.37       37.38      1.55 o 
   2   6   6     1026.54      905.43      8.12 o 
   4   6   6      725.04      732.50      8.29 o 
  -7   7   6     1277.63     1142.22     14.13 o 
  -5   7   6     2083.78     2077.38     15.08 o 
  -3   7   6     2282.94     2280.07     14.18 o 
  -1   7   6     3105.30     3108.95     17.76 o 
   1   7   6     3048.49     3039.72     20.10 o 
   3   7   6     2317.59     2285.64     16.12 o 
   5   7   6     2055.67     2069.91     16.07 o 
   7   7   6     1275.64     1150.69     16.20 o 
  -6   8   6       29.30       34.50      3.24 o 
  -4   8   6       94.33      100.26      3.04 o 
  -2   8   6      779.23      734.59      7.63 o 
   0   8   6       39.48       30.16      3.53 o 
   2   8   6      779.29      727.36      7.65 o 
   4   8   6       94.11       98.54      2.58 o 
   6   8   6       29.28       37.55      2.63 o 
  -9   9   6      344.42      345.72      9.81 o 
  -7   9   6      353.77      366.71      6.56 o 
  -5   9   6       46.61       45.63      2.85 o 
  -3   9   6     1601.33     1532.40     12.86 o 
  -1   9   6      127.88      114.43      3.47 o 
   1   9   6      131.61      116.55      3.41 o 
   3   9   6     1636.29     1562.95     13.31 o 
   5   9   6       42.21       45.14      2.93 o 
   7   9   6      343.96      384.30      6.22 o 
   9   9   6      342.47      353.86      8.15 o 
  -8  10   6       88.89       90.68      4.30 o 
  -6  10   6      221.60      205.03      5.58 o 
  -4  10   6      198.64      196.17      4.91 o 
  -2  10   6      309.84      315.94      5.79 o 
   0  10   6       99.74       89.18      3.38 o 
   2  10   6      309.41      315.38      5.36 o 
   4  10   6      198.10      191.92      4.77 o 
   6  10   6      221.67      202.66      5.25 o 
   8  10   6       88.81       92.14      5.45 o 
  -7  11   6      148.01      152.06      5.62 o 
  -5  11   6      461.17      471.35      7.75 o 
  -3  11   6      305.14      319.43      6.18 o 
  -1  11   6      344.30      335.56      6.22 o 
   1  11   6      344.20      332.88      5.76 o 
   3  11   6      295.84      308.93      5.47 o 
   5  11   6      462.27      485.39      9.14 o 
   7  11   6      144.66      135.90      6.12 o 
  -6  12   6       21.66       14.92      3.67 o 
  -4  12   6       82.82       75.17      4.43 o 
  -2  12   6      288.55      288.39      6.10 o 
   0  12   6       23.89       21.00      3.36 o 
   2  12   6      288.95      292.19      6.07 o 
   4  12   6       82.77       76.68      8.40 o 
   6  12   6       21.65       22.46      4.19 o 
  -5  13   6      237.54      251.91      7.32 o 
  -3  13   6      255.13      257.89      7.23 o 
  -1  13   6      138.16      148.78      5.46 o 
   1  13   6      138.83      141.05      6.04 o 
   3  13   6      261.43      286.26      7.63 o 
   5  13   6      247.43      258.63      8.72 o 
  -2  14   6       49.37       48.82      5.77 o 
   0  14   6       34.85       36.94      4.17 o 
   2  14   6       49.36       41.99      5.69 o 
   0   1   7      903.03      840.08      6.30 o 
  -1   2   7      291.68      312.33      2.74 o 
   1   2   7      273.98      290.79      3.20 o 
  -2   3   7     2127.97     2403.62     13.17 o 
   0   3   7      932.77     1134.66      7.09 o 
   2   3   7     2176.32     2459.51     13.82 o 
  -3   4   7      480.97      543.28      4.60 o 
  -1   4   7     4641.31     4998.83     25.82 o 
   1   4   7     4678.40     5003.25     25.97 o 
   3   4   7      460.08      505.01      4.89 o 
  -4   5   7      599.79      548.33      5.01 o 
  -2   5   7     4920.18     5188.00     26.03 o 
   0   5   7       50.49       34.66      1.45 o 
   2   5   7     4950.44     5223.86     29.01 o 
   4   5   7      597.57      538.96      6.40 o 
  -5   6   7     1636.96     1634.83     15.67 o 
  -3   6   7     1157.21     1149.12      8.71 o 
  -1   6   7     1415.50     1477.97      9.38 o 
   1   6   7     1413.72     1464.26     10.35 o 
   3   6   7     1155.39     1150.33     13.55 o 
   5   6   7     1643.91     1639.87     13.96 o 
  -6   7   7      237.61      224.54      4.08 o 
  -4   7   7      410.09      402.37      4.83 o 
  -2   7   7      160.76      170.40      3.12 o 
   0   7   7     1539.95     1587.72     11.45 o 
   2   7   7      150.98      158.93      3.23 o 
   4   7   7      412.09      400.01      5.83 o 
   6   7   7      234.27      229.19      4.96 o 
  -7   8   7      193.74      176.44      4.06 o 
  -5   8   7       29.02       26.11      2.20 o 
  -3   8   7       99.91      104.47      3.33 o 
  -1   8   7     2146.61     2094.67     14.49 o 
   1   8   7     2144.26     2098.27     15.56 o 
   3   8   7      108.15      115.93      3.66 o 
   5   8   7       30.47       27.36      2.67 o 
   7   8   7      186.28      164.05      4.61 o 
  -8   9   7      189.57      179.17      4.84 o 
  -6   9   7      269.97      274.55      5.60 o 
  -4   9   7     1136.25     1087.87     11.23 o 
  -2   9   7      361.41      356.20      6.01 o 
   0   9   7     1741.47     1774.33     14.20 o 
   2   9   7      353.01      339.65      7.15 o 
   4   9   7     1128.85     1072.63     11.24 o 
   6   9   7      263.53      266.33      5.71 o 
   8   9   7      186.90      181.83      5.77 o 
  -9  10   7      267.30      298.44      7.38 o 
  -7  10   7       38.62       59.69      3.79 o 
  -5  10   7      242.88      233.60      5.51 o 
  -3  10   7      542.70      541.17      8.40 o 
  -1  10   7      901.81      875.83     10.02 o 
   1  10   7      918.12      887.28      9.44 o 
   3  10   7      554.06      555.27      7.30 o 
   5  10   7      241.63      237.24      5.37 o 
   7  10   7       37.95       59.93      4.12 o 
   9  10   7      262.35      278.77      6.82 o 
  -8  11   7       71.07       65.11      4.19 o 
  -6  11   7       54.26       50.13      3.93 o 
  -4  11   7      146.96      146.38      5.20 o 
  -2  11   7        1.29       -2.28      2.28 o 
   0  11   7      640.40      621.21      9.32 o 
   2  11   7        0.70       -2.14      2.14 o 
   4  11   7      148.42      148.74      4.91 o 
   6  11   7       58.61       47.26      3.91 o 
   8  11   7       70.52       59.24      5.61 o 
  -7  12   7       18.59       18.49      4.78 o 
  -5  12   7       67.24       77.64      5.33 o 
  -3  12   7       84.42      100.76      4.69 o 
  -1  12   7       63.05       64.86      3.80 o 
   1  12   7       61.71       67.92      4.00 o 
   3  12   7       87.02       96.14      4.64 o 
   5  12   7       66.68       75.07      5.77 o 
   7  12   7       19.74       15.94      4.88 o 
  -4  13   7      116.46      122.69      5.91 o 
  -2  13   7      239.76      231.99      6.85 o 
   0  13   7       48.21       55.39      4.02 o 
   2  13   7      239.30      243.96      6.50 o 
   4  13   7      122.10      125.79      6.02 o 
   0   0   8      896.91      778.91     10.95 o 
  -2   2   8      108.57      160.36      5.25 o 
   0   2   8      118.29      150.12      2.74 o 
   2   2   8      107.91      147.35      3.35 o 
  -1   3   8      781.59      837.95      6.31 o 
   1   3   8      782.78      834.89      5.81 o 
  -4   4   8     1750.06     1844.58     16.23 o 
  -2   4   8     2622.85     2539.12     14.09 o 
   0   4   8     2095.09     2000.45     12.15 o 
   2   4   8     2652.20     2545.19     14.67 o 
   4   4   8     1786.50     1873.85     18.17 o 
  -3   5   8      322.42      301.34      3.59 o 
  -1   5   8     4273.24     4349.74     23.19 o 
   1   5   8     4275.32     4322.97     23.30 o 
   3   5   8      322.78      301.86      4.20 o 
  -6   6   8      540.81      539.02      8.74 o 
  -4   6   8     2668.07     2675.81     17.19 o 
  -2   6   8     2287.71     2272.90     13.31 o 
   0   6   8      178.12      150.45      2.94 o 
   2   6   8     2277.36     2257.01     15.83 o 
   4   6   8     2669.31     2689.84     19.73 o 
   6   6   8      535.43      527.56     10.41 o 
  -5   7   8      198.01      190.34      3.61 o 
  -3   7   8      546.20      526.74      6.38 o 
  -1   7   8      115.72      106.71      3.86 o 
   1   7   8      115.95      110.67      3.11 o 
   3   7   8      547.63      548.44      7.16 o 
   5   7   8      198.25      195.37      4.58 o 
  -8   8   8      378.31      375.46      9.70 o 
  -6   8   8      620.14      635.90      8.29 o 
  -4   8   8      120.85      127.30      3.67 o 
  -2   8   8      146.61      147.40      3.49 o 
   0   8   8     3247.68     3214.91     21.62 o 
   2   8   8      151.55      161.12      4.13 o 
   4   8   8      126.92      137.88      4.98 o 
   6   8   8      610.27      632.77      8.50 o 
   8   8   8      367.20      389.54     12.77 o 
  -7   9   8       73.69       71.24      3.71 o 
  -5   9   8      490.03      496.21      7.02 o 
  -3   9   8      131.12      141.09      3.98 o 
  -1   9   8      121.50      120.08      4.00 o 
   1   9   8      121.35      113.23      3.40 o 
   3   9   8      131.43      133.97      4.09 o 
   5   9   8      490.00      471.95      7.77 o 
   7   9   8       73.53       67.34      3.65 o 
  -8  10   8      233.22      247.03      6.03 o 
  -6  10   8       84.74       72.68      3.88 o 
  -4  10   8      716.71      758.42      9.63 o 
  -2  10   8        2.02        3.66      2.40 o 
   0  10   8      567.45      560.50      7.95 o 
   2  10   8        3.15        0.93      2.06 o 
   4  10   8      715.41      753.12     10.21 o 
   6  10   8       84.49       76.77      3.95 o 
   8  10   8      232.64      251.01      8.30 o 
  -7  11   8        5.68        4.92      2.94 o 
  -5  11   8       31.04       20.50      3.11 o 
  -3  11   8       46.74       44.14      3.61 o 
  -1  11   8      537.37      526.74      8.85 o 
   1  11   8      537.38      521.82      7.48 o 
   3  11   8       46.98       41.74      3.32 o 
   5  11   8       30.93       22.12      3.46 o 
   7  11   8        5.74        3.29      3.56 o 
  -6  12   8        8.92       10.77      3.25 o 
  -4  12   8       75.00       74.14      4.44 o 
  -2  12   8      160.48      182.12      5.82 o 
   0  12   8      243.91      252.53      6.25 o 
   2  12   8      167.72      177.58      5.19 o 
   4  12   8       80.18       90.81      5.26 o 
   6  12   8        7.32        3.60      3.47 o 
  -3  13   8        9.98       12.45      3.40 o 
  -1  13   8       35.13       35.32      3.91 o 
   1  13   8       35.08       34.44      4.01 o 
   3  13   8       10.00        7.30      3.72 o 
   0   1   9       52.16       39.56      1.44 o 
  -1   2   9      101.69      111.76      1.96 o 
   1   2   9      110.81      118.17      2.38 o 
  -2   3   9      969.14      938.18      6.86 o 
   0   3   9      994.74     1008.81      6.92 o 
   2   3   9      990.26      957.43      7.09 o 
  -3   4   9      272.48      242.97      3.45 o 
  -1   4   9      524.29      545.24      4.71 o 
   1   4   9      502.85      523.53      5.26 o 
   3   4   9      276.66      241.15      3.54 o 
  -4   5   9     1629.82     1595.80     11.67 o 
  -2   5   9     1684.76     1673.34     10.56 o 
   0   5   9      658.46      659.73      5.93 o 
   2   5   9     1691.16     1700.03     12.69 o 
   4   5   9     1631.77     1570.48     14.53 o 
  -5   6   9      150.69      126.54      3.24 o 
  -3   6   9     2176.33     2107.96     15.13 o 
  -1   6   9     1319.59     1330.78     10.69 o 
   1   6   9     1339.09     1354.46     11.03 o 
   3   6   9     2143.33     2066.26     16.45 o 
   5   6   9      150.31      131.00      4.07 o 
  -6   7   9      376.99      371.81      5.33 o 
  -4   7   9      789.78      751.66      9.17 o 
  -2   7   9     2583.90     2593.32     17.18 o 
   0   7   9      621.97      621.74      7.11 o 
   2   7   9     2620.57     2608.69     19.74 o 
   4   7   9      797.53      750.66      9.53 o 
   6   7   9      371.31      368.42      6.47 o 
  -7   8   9      310.87      335.97      6.21 o 
  -5   8   9      165.90      166.11      4.91 o 
  -3   8   9      544.26      475.44      6.42 o 
  -1   8   9     2294.67     2198.14     16.60 o 
   1   8   9     2325.51     2256.72     16.68 o 
   3   8   9      526.42      446.28      6.76 o 
   5   8   9      167.30      160.35      4.96 o 
   7   8   9      305.69      328.18      6.42 o 
  -8   9   9       41.81       28.08      3.59 o 
  -6   9   9      208.84      196.13      5.54 o 
  -4   9   9       13.74       16.14      2.46 o 
  -2   9   9      454.21      450.98      6.98 o 
   0   9   9       21.17       24.97      2.59 o 
   2   9   9      442.55      442.08      6.99 o 
   4   9   9       12.88       14.94      2.79 o 
   6   9   9      211.68      207.53      5.29 o 
   8   9   9       38.87       26.48      3.81 o 
  -7  10   9       72.22       71.24      4.10 o 
  -5  10   9       67.00       83.34      4.11 o 
  -3  10   9      202.82      219.62      5.33 o 
  -1  10   9       41.26       38.95      2.90 o 
   1  10   9       41.23       32.70      3.01 o 
   3  10   9      201.50      208.67      5.57 o 
   5  10   9       67.30       77.33      5.58 o 
   7  10   9       72.02       73.44      4.13 o 
  -6  11   9       15.37       16.57      4.64 o 
  -4  11   9      165.79      178.56      5.40 o 
  -2  11   9      195.99      182.68      6.25 o 
   0  11   9       51.38       60.13      3.64 o 
   2  11   9      200.90      199.99      5.31 o 
   4  11   9      173.60      181.85      5.64 o 
   6  11   9       16.01       16.49      3.11 o 
  -5  12   9       80.64       67.85      4.40 o 
  -3  12   9       34.97       39.44      3.48 o 
  -1  12   9       22.36       17.75      3.32 o 
   1  12   9       21.30       13.73      3.03 o 
   3  12   9       36.08       40.08      4.14 o 
   5  12   9       78.80       71.84      5.36 o 
  -2  13   9      189.71      195.11      6.27 o 
   0  13   9       32.91       26.53      3.81 o 
   2  13   9      187.74      190.38      6.92 o 
  -1   1  10      135.91      158.09      3.27 o 
   1   1  10      130.97      168.90      5.71 o 
   0   2  10      277.50      324.15      3.58 o 
  -3   3  10     3653.98     3840.95     29.14 o 
  -1   3  10     1104.77     1089.94      7.53 o 
   1   3  10     1072.74     1060.57      7.92 o 
   3   3  10     3679.26     3839.37     31.54 o 
  -2   4  10       58.07       46.51      1.82 o 
   0   4  10       45.30       35.88      1.97 o 
   2   4  10       57.83       44.55      1.83 o 
  -5   5  10      855.59      777.33     12.08 o 
  -3   5  10      417.53      411.29      4.78 o 
  -1   5  10      842.56      789.22      6.70 o 
   1   5  10      812.61      753.82      6.95 o 
   3   5  10      419.56      412.85      6.10 o 
   5   5  10      858.39      792.08     13.01 o 
  -4   6  10        0.25       -1.16      1.55 o 
  -2   6  10      191.84      179.09      3.81 o 
   0   6  10       53.82       51.91      2.60 o 
   2   6  10      192.03      175.97      4.23 o 
   4   6  10        0.26        0.05      2.17 o 
  -7   7  10      454.62      476.39     12.34 o 
  -5   7  10      765.42      688.78      8.06 o 
  -3   7  10     1704.62     1691.33     14.03 o 
  -1   7  10     2292.89     2283.07     16.95 o 
   1   7  10     2319.94     2348.32     17.02 o 
   3   7  10     1704.77     1707.40     14.90 o 
   5   7  10      758.09      672.00      8.83 o 
   7   7  10      447.06      480.81     10.87 o 
  -6   8  10        9.46       12.81      2.52 o 
  -4   8  10      479.46      476.06      6.74 o 
  -2   8  10     1303.88     1338.32     12.87 o 
   0   8  10      513.79      513.18      6.81 o 
   2   8  10     1304.20     1318.87     12.88 o 
   4   8  10      478.67      478.05      7.90 o 
   6   8  10        9.41       16.65      2.81 o 
  -9   9  10      187.03      159.39      9.43 o 
  -7   9  10      137.45      140.13      5.17 o 
  -5   9  10       85.35      100.13      3.94 o 
  -3   9  10      398.08      396.44      6.76 o 
  -1   9  10       82.42       83.58      3.68 o 
   1   9  10       76.91       77.67      3.76 o 
   3   9  10      395.78      391.04      7.26 o 
   5   9  10       86.65       98.97      4.51 o 
   7   9  10      138.75      143.56      5.11 o 
   9   9  10      195.46      182.72      8.22 o 
  -8  10  10       27.57       30.71      4.26 o 
  -6  10  10       15.25       18.51      3.60 o 
  -4  10  10       47.39       36.77      3.32 o 
  -2  10  10      406.01      386.63      6.86 o 
   0  10  10      473.26      465.30      7.54 o 
   2  10  10      406.16      388.50      6.88 o 
   4  10  10       47.44       44.85      4.55 o 
   6  10  10       15.31       16.83      3.05 o 
   8  10  10       27.52       34.08      3.68 o 
  -5  11  10      121.18      154.40      5.37 o 
  -3  11  10      156.22      179.03      5.32 o 
  -1  11  10      252.52      244.00      6.26 o 
   1  11  10      247.03      239.03      5.81 o 
   3  11  10      165.01      184.62      5.84 o 
   5  11  10      115.97      137.66      5.42 o 
  -4  12  10       17.54       11.65      3.06 o 
  -2  12  10        4.32        1.91      3.04 o 
   0  12  10        7.66        3.61      2.85 o 
   2  12  10        4.29        5.56      3.26 o 
   4  12  10       17.50       14.90      3.77 o 
   0   1  11      207.02      199.35      3.18 o 
  -1   2  11       18.60       17.91      1.26 o 
   1   2  11       20.61       20.46      1.57 o 
  -2   3  11      143.91      132.35      2.79 o 
   0   3  11      390.82      391.59      4.15 o 
   2   3  11      136.33      126.14      2.65 o 
  -3   4  11      680.78      662.87      6.26 o 
  -1   4  11       67.57       73.23      2.35 o 
   1   4  11       63.18       69.41      2.22 o 
   3   4  11      682.99      668.61      7.87 o 
  -4   5  11     1913.49     1816.68     13.37 o 
  -2   5  11      399.01      376.93      4.93 o 
   0   5  11     5239.18     5142.74     29.45 o 
   2   5  11      399.49      374.39      5.35 o 
   4   5  11     1908.29     1819.09     16.67 o 
  -5   6  11      438.09      453.36      6.21 o 
  -3   6  11      216.46      203.38      4.23 o 
  -1   6  11     2494.20     2450.51     19.75 o 
   1   6  11     2482.10     2442.71     17.65 o 
   3   6  11      221.84      207.90      4.78 o 
   5   6  11      443.31      471.81      7.30 o 
  -6   7  11      215.10      194.10      5.20 o 
  -4   7  11      414.90      419.34      6.19 o 
  -2   7  11      262.62      233.76      5.06 o 
   0   7  11       13.10        7.83      2.07 o 
   2   7  11      250.27      218.10      6.44 o 
   4   7  11      410.82      415.72      7.45 o 
   6   7  11      214.81      207.78      5.36 o 
  -7   8  11      161.33      203.89      8.09 o 
  -5   8  11      147.62      136.98      4.86 o 
  -3   8  11      231.32      232.33      6.61 o 
  -1   8  11       18.06       17.63      2.53 o 
   1   8  11       20.44       20.87      2.89 o 
   3   8  11      237.13      234.44      5.72 o 
   5   8  11      147.87      126.64      4.90 o 
   7   8  11      162.17      177.70      5.36 o 
  -8   9  11       75.12       70.76      6.30 o 
  -6   9  11      213.27      214.11      5.47 o 
  -4   9  11      132.60      140.66      4.76 o 
  -2   9  11     1053.40     1034.05     11.51 o 
   0   9  11        4.77        0.16      2.19 o 
   2   9  11     1045.48     1030.03     11.56 o 
   4   9  11      130.77      129.96      4.92 o 
   6   9  11      213.85      209.27      5.73 o 
   8   9  11       75.82       77.37      4.38 o 
  -7  10  11      110.37      146.59      6.25 o 
  -5  10  11        8.28        1.85      2.79 o 
  -3  10  11      152.62      147.47      5.71 o 
  -1  10  11      173.22      163.62      5.41 o 
   1  10  11      175.24      160.47      5.06 o 
   3  10  11      158.54      161.40      5.81 o 
   5  10  11        6.76        1.74      2.88 o 
   7  10  11      109.07      142.50      5.43 o 
  -4  11  11      130.31      131.89      5.08 o 
  -2  11  11      119.43      125.84      5.58 o 
   0  11  11       77.92       85.07      4.56 o 
   2  11  11      119.48      128.38      6.01 o 
   4  11  11      127.00      128.87      5.48 o 
  -3  12  11       93.73      113.18      5.07 o 
  -1  12  11        1.47       -2.89      3.00 o 
   1  12  11        1.37       -2.94      2.94 o 
   3  12  11       95.16      108.12      5.31 o 
   0   0  12     1062.17     1058.74     15.58 o 
  -2   2  12      449.35      418.54      6.47 o 
   0   2  12      171.40      160.64      2.81 o 
   2   2  12      455.43      438.00      7.11 o 
  -1   3  12      148.51      129.86      2.98 o 
   1   3  12      148.16      124.47      2.76 o 
  -4   4  12     3094.20     2995.63     30.76 o 
  -2   4  12      852.27      876.44      8.04 o 
   0   4  12      213.41      206.72      3.48 o 
   2   4  12      869.68      887.35      8.64 o 
   4   4  12     3061.83     2944.16     31.51 o 
  -3   5  12      464.65      488.27      5.95 o 
  -1   5  12      897.84      948.06      9.07 o 
   1   5  12      897.03      959.98      9.33 o 
   3   5  12      463.85      486.68      7.60 o 
  -6   6  12      369.85      347.49     10.22 o 
  -4   6  12      598.27      596.33      7.40 o 
  -2   6  12      352.72      326.84      5.23 o 
   0   6  12     1514.85     1502.01     12.74 o 
   2   6  12      343.04      314.47      5.82 o 
   4   6  12      594.25      578.87      8.73 o 
   6   6  12      367.02      353.95      9.44 o 
  -5   7  12      228.04      217.00      5.39 o 
  -3   7  12      329.18      307.33      5.89 o 
  -1   7  12      354.51      353.56      8.06 o 
   1   7  12      353.87      351.73      6.27 o 
   3   7  12      329.79      322.66      6.58 o 
   5   7  12      228.46      211.71      5.39 o 
  -8   8  12      188.33      175.92      9.20 o 
  -6   8  12      239.91      221.55      6.63 o 
  -4   8  12      322.53      346.48      6.49 o 
  -2   8  12      345.52      324.96      6.16 o 
   0   8  12      275.44      276.93      8.30 o 
   2   8  12      332.34      314.81      6.23 o 
   4   8  12      328.51      350.68      7.16 o 
   6   8  12      242.83      240.30      5.94 o 
   8   8  12      189.70      182.38      8.18 o 
  -7   9  12       11.04        8.79      3.48 o 
  -5   9  12       77.63       85.46      4.23 o 
  -3   9  12       85.12       71.98      4.00 o 
  -1   9  12       89.14       82.76      5.89 o 
   1   9  12       89.14       85.79      4.20 o 
   3   9  12       84.61       74.92      4.15 o 
   5   9  12       77.64       85.69      6.43 o 
   7   9  12       11.11        6.25      3.03 o 
  -6  10  12      275.80      342.57      8.29 o 
  -4  10  12        8.64        6.15      2.94 o 
  -2  10  12      174.19      196.77      5.44 o 
   0  10  12      274.69      249.28      6.38 o 
   2  10  12      182.81      196.19      5.98 o 
   4  10  12        6.60        0.68      2.71 o 
   6  10  12      283.91      331.73      7.32 o 
  -3  11  12       77.74       92.44      4.53 o 
  -1  11  12       19.16       13.95      3.26 o 
   1  11  12       19.05        9.88      3.13 o 
   3  11  12       77.54       74.93      4.59 o 
   0  12  12      224.82      234.60      8.78 o 
   0   1  13      159.75      153.77      2.83 o 
  -1   2  13      331.65      307.58      4.00 o 
   1   2  13      337.37      310.51      4.39 o 
  -2   3  13      468.52      468.64      5.61 o 
   0   3  13       73.63       83.75      2.59 o 
   2   3  13      452.94      446.02      5.21 o 
  -3   4  13      332.36      324.35      5.11 o 
  -1   4  13      467.20      461.79      5.67 o 
   1   4  13      482.69      467.56      6.19 o 
   3   4  13      321.91      306.26      6.18 o 
  -4   5  13      630.76      586.39      7.84 o 
  -2   5  13     1009.70     1046.75     10.58 o 
   0   5  13      368.78      331.97      5.77 o 
   2   5  13     1021.34     1035.53     11.67 o 
   4   5  13      631.90      569.71      8.72 o 
  -5   6  13      255.77      244.46      5.77 o 
  -3   6  13     1062.20     1071.02     10.47 o 
  -1   6  13      706.02      729.18      8.94 o 
   1   6  13      698.18      737.52     12.43 o 
   3   6  13     1057.33     1050.70     12.35 o 
   5   6  13      247.23      230.11      7.37 o 
  -6   7  13       44.56       25.28      3.80 o 
  -4   7  13      295.80      332.77      6.91 o 
  -2   7  13      227.23      198.49      5.01 o 
   0   7  13      139.11      111.61      5.73 o 
   2   7  13      220.63      191.79      5.44 o 
   4   7  13      301.72      347.72      7.18 o 
   6   7  13       44.84       34.37      3.30 o 
  -7   8  13      182.58      186.13      6.53 o 
  -5   8  13       83.80       92.72      4.95 o 
  -3   8  13      136.24      132.16      4.67 o 
  -1   8  13      417.03      400.42      6.87 o 
   1   8  13      415.65      393.66      7.51 o 
   3   8  13      138.52      131.93      5.15 o 
   5   8  13       79.37       77.75      4.16 o 
   7   8  13      189.61      191.53      5.91 o 
  -6   9  13       95.40       99.67      6.17 o 
  -4   9  13      185.49      187.99      6.18 o 
  -2   9  13      120.09      124.47      4.66 o 
   0   9  13       64.72       54.86      3.93 o 
   2   9  13      121.70      125.99      5.85 o 
   4   9  13      190.60      183.44      5.88 o 
   6   9  13       92.41       92.77      4.76 o 
  -5  10  13       55.74       52.51      4.22 o 
  -3  10  13       47.66       46.10      3.79 o 
  -1  10  13       67.69       61.54      4.97 o 
   1  10  13       72.24       66.18      4.67 o 
   3  10  13       44.18       33.56      3.87 o 
   5  10  13       56.06       49.07      4.23 o 
  -2  11  13      197.57      215.11      6.64 o 
   0  11  13       13.81       12.06      3.36 o 
   2  11  13      195.39      223.11      7.08 o 
  -1   1  14       46.28       44.82      4.15 o 
   1   1  14       45.05       40.63      3.15 o 
   0   2  14        0.00       -1.54      1.54 o 
  -3   3  14     1210.74     1143.88     14.18 o 
  -1   3  14     1112.32     1096.85      9.55 o 
   1   3  14     1096.94     1090.81      9.02 o 
   3   3  14     1179.23     1131.58     18.95 o 
  -2   4  14      778.47      746.39      7.71 o 
   0   4  14       19.01       23.35      2.51 o 
   2   4  14      779.17      755.45      9.15 o 
  -5   5  14      208.36      213.68      8.30 o 
  -3   5  14      565.24      585.77      7.92 o 
  -1   5  14      168.41      161.24      4.41 o 
   1   5  14      161.43      161.40      5.07 o 
   3   5  14      568.19      600.14      9.00 o 
   5   5  14      222.14      217.50      7.75 o 
  -4   6  14      146.86      133.97      4.37 o 
  -2   6  14      273.74      262.50      5.63 o 
   0   6  14       56.12       42.67      3.32 o 
   2   6  14      273.66      274.96      6.20 o 
   4   6  14      146.73      129.08      5.00 o 
  -7   7  14      454.90      510.02     13.66 o 
  -5   7  14      362.87      369.41      7.33 o 
  -3   7  14      598.08      564.84      8.36 o 
  -1   7  14      327.38      330.06      6.32 o 
   1   7  14      329.87      325.83      6.90 o 
   3   7  14      598.92      567.03      9.14 o 
   5   7  14      359.27      363.53      7.93 o 
   7   7  14      464.30      508.20     12.32 o 
  -6   8  14        1.50       -3.05      3.68 o 
  -4   8  14       38.44       35.65      3.52 o 
  -2   8  14        8.95        3.92      2.57 o 
   0   8  14       41.37       42.62      3.64 o 
   2   8  14        8.93        3.60      3.08 o 
   4   8  14       38.39       35.17      3.69 o 
   6   8  14        1.50       -2.84      2.84 o 
  -5   9  14      233.60      262.62      7.71 o 
  -3   9  14       15.22       11.38      2.93 o 
  -1   9  14      142.98      166.20      6.62 o 
   1   9  14      141.13      155.23      5.92 o 
   3   9  14       12.56        4.26      3.14 o 
   5   9  14      227.81      247.27      6.51 o 
  -4  10  14       20.38       23.35      3.78 o 
  -2  10  14       74.90       67.83      4.65 o 
   0  10  14        3.73       -1.88      2.88 o 
   2  10  14       75.22       70.93      4.94 o 
   4  10  14       20.42       15.19      3.60 o 
   0   1  15      300.32      304.23      4.73 o 
  -1   2  15       77.45       72.35      3.53 o 
   1   2  15       79.78       76.41      2.77 o 
  -2   3  15      479.88      475.61      6.49 o 
   0   3  15      653.67      690.75      7.41 o 
   2   3  15      479.17      476.35      7.84 o 
  -3   4  15       12.88       15.10      2.39 o 
  -1   4  15      913.14      888.41      9.25 o 
   1   4  15      904.49      904.33     11.12 o 
   3   4  15       13.43       11.21      2.85 o 
  -4   5  15       58.71       61.59      3.56 o 
  -2   5  15     1165.17     1121.27     12.71 o 
   0   5  15      608.79      620.20      8.32 o 
   2   5  15     1153.84     1085.17     12.75 o 
   4   5  15       60.25       71.70      5.17 o 
  -5   6  15      201.97      195.27      5.92 o 
  -3   6  15        6.90        2.98      2.92 o 
  -1   6  15       19.73       13.66      2.49 o 
   1   6  15       17.27       10.45      2.83 o 
   3   6  15        5.56        3.25      2.76 o 
   5   6  15      199.79      189.72      5.65 o 
  -6   7  15      296.27      305.74      7.57 o 
  -4   7  15       31.24       24.85      3.37 o 
  -2   7  15        2.34        0.76      2.40 o 
   0   7  15      132.72      130.62      5.05 o 
   2   7  15        1.50        1.89      3.08 o 
   4   7  15       28.46       25.11      3.48 o 
   6   7  15      298.40      303.02      6.98 o 
  -5   8  15        2.86       -3.60      3.60 o 
  -3   8  15        1.45       -2.84      2.84 o 
  -1   8  15       95.54      101.07      4.86 o 
   1   8  15       97.03       98.74      5.11 o 
   3   8  15        2.17        0.08      3.03 o 
   5   8  15        3.22        2.32      3.15 o 
  -4   9  15      205.28      233.27      6.72 o 
  -2   9  15       70.14       62.28      4.37 o 
   0   9  15      141.98      153.47      5.89 o 
   2   9  15       66.18       69.77      6.04 o 
   4   9  15      209.79      241.58      6.90 o 
  -1  10  15      263.05      260.14      7.00 o 
   1  10  15      258.83      259.85     10.13 o 
   0   0  16     2021.74     1975.49     32.89 o 
  -2   2  16      647.78      674.92     10.80 o 
   0   2  16      114.10      122.24      3.61 o 
   2   2  16      663.72      708.43     14.98 o 
  -1   3  16      298.42      288.78      5.50 o 
   1   3  16      297.89      294.90      6.56 o 
  -4   4  16      517.97      540.58     12.61 o 
  -2   4  16      368.78      351.66      7.32 o 
   0   4  16      106.64      111.31      4.23 o 
   2   4  16      369.87      348.52      7.59 o 
   4   4  16      507.02      533.89     11.83 o 
  -3   5  16       74.83       66.62      3.89 o 
  -1   5  16       56.35       45.49      3.29 o 
   1   5  16       56.56       47.46      3.67 o 
   3   5  16       74.88       71.80      4.77 o 
  -6   6  16      347.02      331.74     10.99 o 
  -4   6  16      323.37      318.75      6.99 o 
  -2   6  16       48.99       59.84      4.27 o 
   0   6  16      459.14      467.34      8.37 o 
   2   6  16       46.79       64.43      5.06 o 
   4   6  16      312.19      312.76      6.80 o 
   6   6  16      354.80      347.40     10.48 o 
  -5   7  16       22.94       15.84      4.11 o 
  -3   7  16       41.71       39.97      3.71 o 
  -1   7  16       72.96       63.23      4.12 o 
   1   7  16       72.93       64.01      4.49 o 
   3   7  16       41.59       37.88      4.16 o 
   5   7  16       22.87       11.29      3.27 o 
  -4   8  16      135.62      142.65      6.82 o 
  -2   8  16      213.21      240.29      7.16 o 
   0   8  16       44.57       35.36      3.84 o 
   2   8  16      215.61      233.46      7.01 o 
   4   8  16      132.95      127.20      6.24 o 
  -1   9  16       21.08       19.95      3.55 o 
   1   9  16       21.16       13.56      3.81 o 
   0   1  17      437.66      451.01      6.91 o 
  -1   2  17      803.75      835.50      9.73 o 
   1   2  17      792.71      831.90      9.94 o 
  -2   3  17      213.33      200.37      4.91 o 
   0   3  17      110.19      108.10      4.51 o 
   2   3  17      214.04      197.21      6.05 o 
  -3   4  17       51.03       53.68      3.35 o 
  -1   4  17       32.13       34.99      3.42 o 
   1   4  17       31.06       31.59      3.42 o 
   3   4  17       51.82       44.05      3.72 o 
  -4   5  17       89.49       92.44      5.39 o 
  -2   5  17      105.25      108.10      5.47 o 
   0   5  17       23.43       17.46      3.16 o 
   2   5  17      100.89      100.33      5.16 o 
   4   5  17       88.70      101.18      4.79 o 
  -5   6  17       76.31       68.30      5.14 o 
  -3   6  17      150.93      167.32      5.64 o 
  -1   6  17      190.23      184.01      6.33 o 
   1   6  17      194.08      192.74      6.40 o 
   3   6  17      148.46      163.08      6.36 o 
   5   6  17       77.58       79.86      4.58 o 
  -4   7  17      118.12      117.71      5.77 o 
  -2   7  17      105.64      115.63      5.61 o 
   0   7  17       62.27       59.31      4.24 o 
   2   7  17      103.47      118.76      6.31 o 
   4   7  17      122.66      123.96      5.66 o 
  -1   8  17       33.98       26.92      3.80 o 
   1   8  17       35.59       37.11      5.36 o 
  -1   1  18      359.36      374.41      9.32 o 
   1   1  18      348.52      375.40      9.25 o 
   0   2  18      394.25      433.63      8.31 o 
  -3   3  18      237.45      260.27     12.36 o 
  -1   3  18      562.85      579.91      9.12 o 
   1   3  18      556.81      568.10     10.87 o 
   3   3  18      227.18      240.71      9.69 o 
  -2   4  18       40.31       37.21      3.51 o 
   0   4  18      420.29      408.16      8.59 o 
   2   4  18       40.24       34.49      4.05 o 
  -5   5  18       74.33       88.96     16.99 o 
  -3   5  18       70.63       73.75      4.40 o 
  -1   5  18      139.92      154.01      6.14 o 
   1   5  18      143.92      166.64      6.42 o 
   3   5  18       70.23       78.54      5.01 o 
   5   5  18       77.04      101.14      7.01 o 
  -2   6  18        0.54       -1.16      3.30 o 
   0   6  18        3.94        2.15      3.26 o 
   2   6  18        0.53       -3.26      3.26 o 
  -1   7  18      119.03      127.91      6.19 o 
   1   7  18      115.30      125.46      6.01 o 
   0   1  19        3.41        1.12      2.56 o 
  -1   2  19      233.26      226.57      6.42 o 
   1   2  19      234.03      232.85      8.34 o 
  -2   3  19       25.30       19.14      3.42 o 
   0   3  19      546.97      564.99     12.29 o 
   2   3  19       27.72       28.57      4.28 o 
  -3   4  19       56.58       72.06      5.12 o 
  -1   4  19      110.59      109.44      6.15 o 
   1   4  19      110.02      125.96      7.03 o 
   3   4  19       55.58       64.98      4.93 o 
  -2   5  19       20.40       14.15      3.70 o 
   0   5  19      263.25      269.94      8.13 o 
   2   5  19       19.32        7.85      3.68 o 
   0   0  20      847.75      908.28     22.11 o 
  -2   2  20      239.29      240.06     12.06 o 
   0   2  20      359.15      360.69      9.11 o 
   2   2  20      249.47      259.11     12.84 o 
  -1   3  20      158.63      181.02      7.14 o 
   1   3  20      158.69      172.15      9.75 o 
                                                 
